# Supplementary material for: Streptocephalus diversity in Myanmar, with description of a new species (Branchiopoda, Anostraca)
Source: Zookeys. 2018 Feb 5;(734):1–12. doi: 10.3897/zookeys.734.21153 (PMC5904326; doi:10.3897/zookeys.734.21153)
Supplement: XML Treatment for Streptocephalus (Streptocephalus) shinsawbuae [file zookeys.734.21153-treatment1.xml]

<!DOCTYPE tp:taxon-treatment
  PUBLIC "-//TaxonX//DTD Taxonomic Treatment Publishing DTD v0 20100105//EN" "tax-treatment-NSO.dtd">
<tp:taxon-treatment xmlns:tp="http://www.plazi.org/taxpub"><tp:treatment-meta><kwd-group><label>Taxon classification</label><kwd><named-content xmlns:xlink="http://www.w3.org/1999/xlink" content-type="kingdom">Animalia</named-content></kwd><kwd><named-content xmlns:xlink="http://www.w3.org/1999/xlink" content-type="order">Anostraca</named-content></kwd><kwd><named-content xmlns:xlink="http://www.w3.org/1999/xlink" content-type="family">Streptocephalidae</named-content></kwd></kwd-group><mixed-citation publication-type="journal"><person-group><name><surname>Shu</surname><given-names>Shu-Sen</given-names></name><name><surname>Rogers</surname><given-names>D. Christopher</given-names></name><name><surname>Chen</surname><given-names>Xiao-Yong</given-names></name><name><surname>Sanoamuang</surname><given-names>La-orsri</given-names></name></person-group><article-title>
          <italic><tp:taxon-name><tp:taxon-name-part taxon-name-part-type="genus" reg="Streptocephalus">Streptocephalus</tp:taxon-name-part></tp:taxon-name></italic> diversity in Myanmar, with description of a new species (<tp:taxon-name><tp:taxon-name-part taxon-name-part-type="class">Branchiopoda</tp:taxon-name-part></tp:taxon-name>, <tp:taxon-name><tp:taxon-name-part taxon-name-part-type="order">Anostraca</tp:taxon-name-part></tp:taxon-name>)</article-title><source>Zookeys</source><day>5</day><month>2</month><year>2018</year><volume>2018</volume><issue>734</issue><fpage>1</fpage><lpage>12</lpage><pub-id pub-id-type="doi">10.3897/zookeys.734.21153</pub-id></mixed-citation></tp:treatment-meta><tp:nomenclature><tp:taxon-name>
              <tp:taxon-name-part taxon-name-part-type="genus" reg="Streptocephalus">Streptocephalus</tp:taxon-name-part>
              (<tp:taxon-name-part taxon-name-part-type="subgenus" reg="Streptocephalus">Streptocephalus</tp:taxon-name-part>)
              <tp:taxon-name-part taxon-name-part-type="species" reg="shinsawbuae">shinsawbuae</tp:taxon-name-part>
              <object-id xmlns:xlink="http://www.w3.org/1999/xlink" content-type="zoobank" xlink:type="simple">http://zoobank.org/2E708D52-6149-4C96-92D9-52F08945DB0A</object-id>
            </tp:taxon-name><tp:taxon-status xmlns:xlink="http://www.w3.org/1999/xlink" xlink:type="simple">sp. n.</tp:taxon-status><xref ref-type="fig" rid="F1">Figures 1</xref><xref ref-type="fig" rid="F2">, 2</xref><xref ref-type="fig" rid="F3">, 3</xref><xref ref-type="fig" rid="F4">, 4</xref></tp:nomenclature><tp:treatment-sec sec-type="Holotype" id="SECID0E4JAC"><title>Holotype.</title><p>
              <abbrev xmlns:xlink="http://www.w3.org/1999/xlink" content-type="institution" xlink:title="Kunming Institute of Zoology" id="ABBRID0EDKAC" xlink:type="simple">KIZ</abbrev>–CR 2016001, male, collected from type locality on 29 December 2016: SS Shu, XY Chen, T Qin, KM Myint and TS Tin. Type deposited in the Kunming <!--PageBreak-->Natural History Museum of Zoology, Kunming Institute of Zoology (<abbrev xmlns:xlink="http://www.w3.org/1999/xlink" content-type="institution" xlink:title="Kunming Institute of Zoology" id="ABBRID0EKKAC" xlink:type="simple">KIZ</abbrev>), Chinese Academy of Sciences (<abbrev xmlns:xlink="http://www.w3.org/1999/xlink" content-type="institution" xlink:title="Chinese Academy of Sciences" id="ABBRID0EPKAC" xlink:type="simple">CAS</abbrev>).</p></tp:treatment-sec><tp:treatment-sec sec-type="Allotype" id="SECID0EUKAC"><title>Allotype.</title><p>
              <abbrev xmlns:xlink="http://www.w3.org/1999/xlink" content-type="institution" xlink:title="Kunming Institute of Zoology" id="ABBRID0E1KAC" xlink:type="simple">KIZ</abbrev>–CR 2016002, female, same data as holotype.</p></tp:treatment-sec><tp:treatment-sec sec-type="Paratypes" id="SECID0E6KAC"><title>Paratypes.</title><p>One male (SEABRI–CR 2016001) and one female (SEABRI–CR 2016002) deposited in Freshwater Biodiversity Laboratory, Southeast Asia Biodiversity Research Institute, Chinese Academy of Sciences, Myanmar, same data as holotype.</p></tp:treatment-sec><tp:treatment-sec sec-type="type locality" id="SECID0EELAC"><title>Type locality.</title><p>(Fig. <xref ref-type="fig" rid="F1">1A, B</xref>) Myanmar: Mandalay Region: Pyawbwe Township: near Yanaung Village: a pond in the southern side of the road from Pyawbwe to No. 1 Highway, <named-content xmlns:xlink="http://www.w3.org/1999/xlink" content-type="dwc:verbatimCoordinates" xlink:type="simple"><named-content content-type="geo-json" specific-use="{&#34;type&#34;:&#34;Point&#34;,&#34;coordinates&#34;:[95.981583,20.563028]}" id="NCID0ERLAC" xlink:type="simple">20°33’46.9”N, 95°58’53.70”E</named-content></named-content>, altitude 242 m.</p><fig id="F1" position="float" orientation="portrait"><label>Figure 1.</label><caption><p>
                  <italic><tp:taxon-name><tp:taxon-name-part taxon-name-part-type="genus" reg="Streptocephalus">Streptocephalus</tp:taxon-name-part> <tp:taxon-name-part taxon-name-part-type="species" reg="shinsawbuae">shinsawbuae</tp:taxon-name-part></tp:taxon-name></italic> sp. n. <bold>A</bold> type locality <bold>B</bold> aggregation <bold>C</bold> adult male <bold>D</bold> adult female.</p></caption><graphic xmlns:xlink="http://www.w3.org/1999/xlink" xlink:href="zookeys-734-001-g001.jpg" position="float" orientation="portrait" xlink:type="simple" id="oo_183524.jpg"/></fig></tp:treatment-sec><tp:treatment-sec sec-type="material" id="SECID0EWMAC"><title>Material examined.</title><p>
              <bold>MYANMAR</bold>: Mandalay region: Pyawbwe Township: near Yanaung Village: a pond in the southern side of the road from Pyawbwe to NO. 1 Highway, <named-content xmlns:xlink="http://www.w3.org/1999/xlink" content-type="dwc:verbatimCoordinates" xlink:type="simple"><named-content content-type="geo-json" specific-use="{&#34;type&#34;:&#34;Point&#34;,&#34;coordinates&#34;:[95.981583,20.563028]}" id="NCID0EBNAC" xlink:type="simple">20°33'46.9"N, 95°58'53.70"E</named-content></named-content>, altitude 242 m, 25 males and 18 females. Zayetkon Township: a pond near the road from Kyaukpadaung to Nay Pyi Taw, <named-content xmlns:xlink="http://www.w3.org/1999/xlink" content-type="dwc:verbatimCoordinates" xlink:type="simple"><named-content content-type="geo-json" specific-use="{&#34;type&#34;:&#34;Point&#34;,&#34;coordinates&#34;:[95.449689,20.814342]}" id="NCID0EJNAC" xlink:type="simple">20°48'51.63"N, 95°26'58.88"E</named-content></named-content>, altitude 430 m, 11 males and 24 females. SAGAING REGION: Monywa and Chaung-U Townships: a pond near Bawditataung Nature Reserve (Laykyun Sekkya Buddha), <named-content xmlns:xlink="http://www.w3.org/1999/xlink" content-type="dwc:verbatimCoordinates" xlink:type="simple"><named-content content-type="geo-json" specific-use="{&#34;type&#34;:&#34;Point&#34;,&#34;coordinates&#34;:[95.275236,22.090686]}" id="NCID0ERNAC" xlink:type="simple">22°5'26.47"N, 95°16'30.85"E</named-content></named-content>, altitude 141 m, 6 males and 22 females. Myo Thar Township: a pond near the road from Gway Kone to Myo Thar, <named-content xmlns:xlink="http://www.w3.org/1999/xlink" content-type="dwc:verbatimCoordinates" xlink:type="simple"><named-content content-type="geo-json" specific-use="{&#34;type&#34;:&#34;Point&#34;,&#34;coordinates&#34;:[95.777872,21.727031]}" id="NCID0EZNAC" xlink:type="simple">21°43'37.31"N, 95°46'40.34"E</named-content></named-content>, altitude 172 m, 15 males and 8 females. MAGWAY REGION: Yesagyo Township: a pond near the road from <!--PageBreak-->Yesagyo to Lingadaw, <named-content xmlns:xlink="http://www.w3.org/1999/xlink" content-type="dwc:verbatimCoordinates" xlink:type="simple"><named-content content-type="geo-json" specific-use="{&#34;type&#34;:&#34;Point&#34;,&#34;coordinates&#34;:[95.182222,21.646172]}" id="NCID0EDOAC" xlink:type="simple">21°38'46.22"N, 95°10'56.00"E</named-content></named-content>, altitude 90 m, 10 males and 8 females. Htammakauk Township: a pond near the road from East Kan Dwinn to Ohnbin, <named-content xmlns:xlink="http://www.w3.org/1999/xlink" content-type="dwc:verbatimCoordinates" xlink:type="simple"><named-content content-type="geo-json" specific-use="{&#34;type&#34;:&#34;Point&#34;,&#34;coordinates&#34;:[94.722669,21.070369]}" id="NCID0ELOAC" xlink:type="simple">21°4'13.33"N, 94°43'21.61"E</named-content></named-content>, altitude 105 m, 4 males and 3 females. Kyuntaw Township: a pond near the road from Ywathitkyi to Htanpinchaung, <named-content xmlns:xlink="http://www.w3.org/1999/xlink" content-type="dwc:verbatimCoordinates" xlink:type="simple"><named-content content-type="geo-json" specific-use="{&#34;type&#34;:&#34;Point&#34;,&#34;coordinates&#34;:[94.688347,21.004492]}" id="NCID0ETOAC" xlink:type="simple">21°0'16.17"N, 94°41'18.05"E</named-content></named-content>, altitude 128 m, 15 males and 22 females. Chaung Kauk Township: a pond near the road from Koebin to Egayit, <named-content xmlns:xlink="http://www.w3.org/1999/xlink" content-type="dwc:verbatimCoordinates" xlink:type="simple"><named-content content-type="geo-json" specific-use="{&#34;type&#34;:&#34;Point&#34;,&#34;coordinates&#34;:[95.340389,19.639469]}" id="NCID0E2OAC" xlink:type="simple">19°38'22.09"N, 95°20'25.40"E</named-content></named-content>, altitude 153 m, 6 males and 12 females. Lelu Township: a pond near the road from Taungdwingyi to Magway, <named-content xmlns:xlink="http://www.w3.org/1999/xlink" content-type="dwc:verbatimCoordinates" xlink:type="simple"><named-content content-type="geo-json" specific-use="{&#34;type&#34;:&#34;Point&#34;,&#34;coordinates&#34;:[95.366839,20.198828]}" id="NCID0EDPAC" xlink:type="simple">20°11'55.78"N, 95°22'0.62"E</named-content></named-content>, altitude 145 m, 15 males and 13 females. Yenangyaung City, Gyae Gone Township: a pond near the road from Gyae Gone to Wetchok, <named-content xmlns:xlink="http://www.w3.org/1999/xlink" content-type="dwc:verbatimCoordinates" xlink:type="simple"><named-content content-type="geo-json" specific-use="{&#34;type&#34;:&#34;Point&#34;,&#34;coordinates&#34;:[95.049256,20.408717]}" id="NCID0ELPAC" xlink:type="simple">20°24'31.38"N, 95°2'57.32"E</named-content></named-content>, altitude 200 m, 5 males and 17 fe<!--PageBreak-->males. All specimens except the type series were collected by SS Shu, XY Chen, T Qin, P Zaw in June and July, 2017, and the locations are marked in Fig. <xref ref-type="fig" rid="F2">2</xref>.</p><fig id="F2" position="float" orientation="portrait"><label>Figure 2.</label><caption><p>The distribution of <italic><tp:taxon-name><tp:taxon-name-part taxon-name-part-type="genus" reg="Streptocephalus">Streptocephalus</tp:taxon-name-part> <tp:taxon-name-part taxon-name-part-type="species" reg="shinsawbuae">shinsawbuae</tp:taxon-name-part></tp:taxon-name></italic> sp. n. (black circles), <italic><tp:taxon-name><tp:taxon-name-part taxon-name-part-type="genus" reg="Streptocephalus">S.</tp:taxon-name-part> <tp:taxon-name-part taxon-name-part-type="species" reg="sirindhornae">sirindhornae</tp:taxon-name-part></tp:taxon-name></italic> (black triangles), and <italic><tp:taxon-name><tp:taxon-name-part taxon-name-part-type="genus" reg="Streptocephalus">S.</tp:taxon-name-part> <tp:taxon-name-part taxon-name-part-type="species" reg="dichotomus">dichotomus</tp:taxon-name-part></tp:taxon-name></italic> (black star) in Myanmar.</p></caption><graphic xmlns:xlink="http://www.w3.org/1999/xlink" xlink:href="zookeys-734-001-g002.jpg" position="float" orientation="portrait" xlink:type="simple" id="oo_183525.jpg"/></fig></tp:treatment-sec><tp:treatment-sec sec-type="diagnosis" id="SECID0EFBAE"><title>Diagnosis.</title><p>
              <italic><tp:taxon-name><tp:taxon-name-part taxon-name-part-type="genus" reg="Streptocephalus">Streptocephalus</tp:taxon-name-part> <tp:taxon-name-part taxon-name-part-type="species" reg="shinsawbuae">shinsawbuae</tp:taxon-name-part></tp:taxon-name></italic> sp. n. is a member of the “<italic><tp:taxon-name><tp:taxon-name-part taxon-name-part-type="genus" reg="Streptocephalus">S.</tp:taxon-name-part> <tp:taxon-name-part taxon-name-part-type="species" reg="dichotomus">dichotomus</tp:taxon-name-part></tp:taxon-name></italic>” species group, and can be distinguished from its congeners by the following characters: base of second antenna distal antennomere expanded, subquadrate, basal projection absent; antennal appendage with long peduncle, with one (rarely two) fleshy papilla(e), distal geniculations with 5–7 spines; anterior primary ramus with a digitiform basoposterior spine, ending distally as a triangular, lamellar projection, anterior ramus posterior branch with a subdistal and shallow notch; posterior ramus biramous, posteriolateral branch with two groups of crenulations, posterior primary ramus with two longitudinal rows of spines, distal tenth slightly curved anteriorly; egg with large, basically pentagonal polygons, separated by vertical ridges.</p></tp:treatment-sec><tp:treatment-sec sec-type="description" id="SECID0EBCAE"><title>Description.</title><p>
              <bold><italic>Male.</italic></bold> (Fig. <xref ref-type="fig" rid="F1">1C</xref>) <italic>Body</italic> length (from anterior margin of head to posterior margin of telson, not including cercopods) from 14.5 mm to 20.5 mm, average 17.7 mm.</p><p>
              <italic>Head</italic> round, subcylindrical. Cephalic appendage (Fig. <xref ref-type="fig" rid="F3">3D</xref>) short, triangular, unbranched, length ~30 % of second antenna proximal antennomere. First antenna filiform, extending beyond second antenna distal antennomere base, apex blunt, bearing three subequal long setae and two short setae. Second antenna (Fig. <xref ref-type="fig" rid="F3">3B</xref>) extending posteriorly to eighth thoracic segment. Proximal antennomere subcylindrical, length nearly four times width, medial surface smooth, without setae or pulvinus. Distal antennomere 0.9 times as long as proximal antennomere, laterally directed, smooth, curving medially in distal half; apex expanded and rounded to truncate; base expanded, subquadrate (Fig. <xref ref-type="fig" rid="F4">4B</xref>), basal projection absent.</p><fig id="F3" position="float" orientation="portrait"><label>Figure 3.</label><caption><p>
                  <italic><tp:taxon-name><tp:taxon-name-part taxon-name-part-type="genus" reg="Streptocephalus">Streptocephalus</tp:taxon-name-part> <tp:taxon-name-part taxon-name-part-type="species" reg="shinsawbuae">shinsawbuae</tp:taxon-name-part></tp:taxon-name></italic> sp. n. <bold>A</bold> medial view of male second antenna <bold>B</bold> lateral view of male second antenna <bold>C</bold> gonopod, ventral view <bold>D</bold> male head, anterior view <bold>E</bold> brood pouch, left lateral view <bold>F</bold> female head and antennae, right side, anterior view. Scale bars 1 mm.</p></caption><graphic xmlns:xlink="http://www.w3.org/1999/xlink" xlink:href="zookeys-734-001-g003.jpg" position="float" orientation="portrait" xlink:type="simple" id="oo_183527.jpg"/></fig><fig id="F4" position="float" orientation="portrait"><label>Figure 4.</label><caption><p>
                  <italic><tp:taxon-name><tp:taxon-name-part taxon-name-part-type="genus" reg="Streptocephalus">Streptocephalus</tp:taxon-name-part> <tp:taxon-name-part taxon-name-part-type="species" reg="shinsawbuae">shinsawbuae</tp:taxon-name-part></tp:taxon-name></italic> sp. n. <bold>A</bold> male anterior ramus (thumb) <bold>B</bold> male distal antennomere base <bold>C</bold> male posterior primary ramus (upper finger) primary small spines and hyaline large spines <bold>D</bold> egg.</p></caption><graphic xmlns:xlink="http://www.w3.org/1999/xlink" xlink:href="zookeys-734-001-g004.jpg" position="float" orientation="portrait" xlink:type="simple" id="oo_183526.jpg"/></fig><p>Antennal appendage (Fig. <xref ref-type="fig" rid="F3">3A</xref>) with long peduncle (<italic>sensu</italic> Maeda-Martinez et al. 1995), length 1.6 times second antenna proximal antennomere, subcylindrical, without pulvinus. Peduncle anteromedial surface proximally with one fleshy papilla, half as long as peduncle, bearing a ventrolateral, longitudinal row of 12-14 subequal spines. Length of middle peduncle pseudosegment (between geniculations) more than half peduncle. Antennal appendage peduncle distal geniculations with a lateral longitudinal row of 5–7 spines; spines smooth, acute, with length approx. half of peduncle width. Antennal appendage apical cheliform structure (“hand” in <xref ref-type="bibr" rid="B8">Maeda-Martínez et al. 1995</xref>) strongly developed, with anterior ramus (“thumb”) and posterior ramus (“finger”).</p><p>Anterior primary ramus (Figure <xref ref-type="fig" rid="F4">4A</xref>) (the so called “thumb” see <xref ref-type="bibr" rid="B8">Maeda-Martínez et al. 1995</xref>) with an anterior, longitudinal, chitinized carina, ending distally as a triangular, lamellar projection, directed distally. Anterior ramus (“thumb”) posterior branch (“spur”) smooth, arcuate, recurving posteriorly approx. 80°, with a subdistal, ventral, shallow notch. “Spur” distoventral margin broadly curving into triangular gap. Triangular gap, becoming a narrow, deep cleft between “spur” and anterior ramus (“thumb”), at least as long as opening width. Anterior ramus (“thumb”) gently arcuate, curving anteriorly approximately 30°, apex acuminate.</p><p>Posterior ramus (“finger”) biramous and longer than anterior ramus. Posterior margin in lateral view near rami confluence with a shallow emargination. Posterio<!--PageBreak--><!--PageBreak-->lateral branch (“lower finger” in <xref ref-type="bibr" rid="B15">Sanoamuang et al. 2000</xref>) arcuate, broadly curved to ~160°, with apex bent nearly 90° distally, nearly attaining primary ramus (“upper finger”) apex. Posteriolateral branch anterior margin subcrenulate in basal third, crenulate proximally in distal third. Posterior primary ramus (“upper finger”) straight, directed distally, subequal in length to peduncle, with distal tenth slightly curved anteriorly. Anterior surface with two longitudinal rows of spines (Fig. <xref ref-type="fig" rid="F4">4C</xref>). The lateral spine row bears small, wide based spines, from branch confluence to three fourths the length of the ramus. The medial row bears hyaline spines in a series of medial hyaline lamellae, larger than the lateral spines, with tumid bases and aciculate apices. Medial spines increase in size gradually along proximal three fourths, and become more slender and arcuate in distal fourth. Most lamellae developed and connected, with apical half rotating to the medial side of the branch. The medial spine row distal apex ends subdistally on branch.</p><p>Labrum large, triangular, middle compress, apex directed posteriorly. Mandible, first and second maxillae as typical for the genus.</p><p>Eleven pairs <italic>thoracopods</italic>, increasing in size from the first pair to the fifth pair, then decreasing posteriorly. The structures of praeepipodites and epipodites typical for genus. Fifth thoracopod endite I and II with closely set, long plumose marginal setae. Endite I submargin with three widely spaced spines, the distal two are single, the <!--PageBreak-->proximal one with a basal spinule. Endite II submargin with two closely spaced spines, distal spine short, proximal spine long. Endite III–V with 3, 2, 2 long plumose setae and 2, 2, 1 spine(s), respectively, with small setae in proximal half. Endopodite broad, margin distal half with sparse plumose setae, each with 1–6 basal spinulae. Exopodite linguiform, margins with closely set plumose setae, longest distally, most setae with basal spinule. Epipod oval, without setae and spines, prae-epipod broadly oval, margins with small hooks.</p><p>
              <italic>Genital segments</italic> smooth, with lateral linguiform outgrowths. Gonopod (Fig. <xref ref-type="fig" rid="F3">3C</xref>) cylindrical, with a basomedial spiniform outgrowth, bearing four denticles medially. Everted gonopod elongate, distal end expanded, extending to the distal margin of abdominal segment IV, with a lateral, longitudinal row of spines from base to apex.</p><p>
              <italic>Abdomen</italic> and <italic>cercopods</italic> as typical for the genus.</p><p>
              <bold><italic>Female.</italic></bold> Body smaller than male, body length from 14.0 to 17.5 mm, average 15.4 mm (Fig. <xref ref-type="fig" rid="F1">1D</xref>).</p><p>First antennae 2.2 times length of eye plus peduncle and 1.6 times length of second antennae, apex blunt, with three subequal long setae. Second antennae (Fig. <xref ref-type="fig" rid="F3">3F</xref>) broad, oval, smooth, apex round, margins bearing short sparse setae. Thorax smooth. Thoracopods as in male.</p><p>Brood pouch (Fig. <xref ref-type="fig" rid="F3">3E</xref>) elongate, fusiform, extending to the middle or apex of abdominal segment V in most specimens, less frequently extending to segment IV or segment VI.</p><p>Egg (Fig. <xref ref-type="fig" rid="F4">4D</xref>) subspherical, approx. 200 μm in diameter, with large, basically pentagonal polygons, separated by vertical ridges, polygons approx. 40 μm in diameter, and with broad floors.</p></tp:treatment-sec><tp:treatment-sec sec-type="etymology" id="SECID0E2HAE"><title>Etymology.</title><p>The specific epithet <italic><tp:taxon-name><tp:taxon-name-part taxon-name-part-type="genus" reg="Streptocephalus"/><tp:taxon-name-part taxon-name-part-type="species" reg="shinsawbuae">shinsawbuae</tp:taxon-name-part></tp:taxon-name></italic> refers to Queen Shin Sawbu (1453–1460) who facilitated more than 50 years of peace in Myanmar.</p></tp:treatment-sec><tp:treatment-sec sec-type="ecology" id="SECID0ELIAE"><title>Ecology.</title><p>During the sampling at the type location in June, 2017, the pond had a water temperature of 37.6 °C, a pH of 8.3, conductivity of 117μS/cm, and the dissolved oxygen was 5.9 mg/L. One species of clam shrimp, <italic><tp:taxon-name><tp:taxon-name-part taxon-name-part-type="genus" reg="Cyzicus">Cyzicus</tp:taxon-name-part> <tp:taxon-name-part taxon-name-part-type="species" reg="pilosus">pilosus</tp:taxon-name-part></tp:taxon-name></italic> Rogers, Thaimuangphol, Saengphan, and Sanoamuang, 2013 was also collected.</p></tp:treatment-sec><tp:treatment-sec sec-type="remarks" id="SECID0E3IAE"><title>Remarks.</title><p>
              <italic><tp:taxon-name><tp:taxon-name-part taxon-name-part-type="genus" reg="Streptocephalus">Streptocephalus</tp:taxon-name-part> <tp:taxon-name-part taxon-name-part-type="species" reg="shinsawbuae">shinsawbuae</tp:taxon-name-part></tp:taxon-name></italic> sp. n. is a member of the “<italic><tp:taxon-name><tp:taxon-name-part taxon-name-part-type="genus" reg="Streptocephalus">S.</tp:taxon-name-part> <tp:taxon-name-part taxon-name-part-type="species" reg="dichotomus">dichotomus</tp:taxon-name-part></tp:taxon-name></italic>” species group, which includes <italic><tp:taxon-name><tp:taxon-name-part taxon-name-part-type="genus" reg="Streptocephalus">S.</tp:taxon-name-part> <tp:taxon-name-part taxon-name-part-type="species" reg="dichotomus">dichotomus</tp:taxon-name-part></tp:taxon-name></italic> Baird, 1860, <italic><tp:taxon-name><tp:taxon-name-part taxon-name-part-type="genus" reg="Streptocephalus">S.</tp:taxon-name-part> <tp:taxon-name-part taxon-name-part-type="species" reg="echinus">echinus</tp:taxon-name-part></tp:taxon-name></italic> Bond, 1934, <italic><tp:taxon-name><tp:taxon-name-part taxon-name-part-type="genus" reg="Streptocephalus">S.</tp:taxon-name-part> <tp:taxon-name-part taxon-name-part-type="species" reg="longimanus">longimanus</tp:taxon-name-part></tp:taxon-name></italic> Bond, 1934, <italic><tp:taxon-name><tp:taxon-name-part taxon-name-part-type="genus" reg="Streptocephalus">S.</tp:taxon-name-part> <tp:taxon-name-part taxon-name-part-type="species" reg="sahyadriensis">sahyadriensis</tp:taxon-name-part></tp:taxon-name></italic> Rogers &amp; Padhye, 2014, <italic><tp:taxon-name><tp:taxon-name-part taxon-name-part-type="genus" reg="Streptocephalus">S.</tp:taxon-name-part> <tp:taxon-name-part taxon-name-part-type="species" reg="simplex">simplex</tp:taxon-name-part></tp:taxon-name></italic> Gurney, 1906, and <italic><tp:taxon-name><tp:taxon-name-part taxon-name-part-type="genus" reg="Streptocephalus">S.</tp:taxon-name-part> <tp:taxon-name-part taxon-name-part-type="species" reg="sirindhornae">sirindhornae</tp:taxon-name-part></tp:taxon-name></italic> Sanoamuang et al., 2000. This group is separated from all other <italic><tp:taxon-name><tp:taxon-name-part taxon-name-part-type="genus" reg="Streptocephalus">Streptocephalus</tp:taxon-name-part></tp:taxon-name></italic> in that the posterior ramus (finger) is biramal. Of the six species in this group, <italic><tp:taxon-name><tp:taxon-name-part taxon-name-part-type="genus" reg="Streptocephalus">S.</tp:taxon-name-part> <tp:taxon-name-part taxon-name-part-type="species" reg="shinsawbuae">shinsawbuae</tp:taxon-name-part></tp:taxon-name></italic> sp. n. is readily separated from other congers by the single papilla on the antennal appendage peduncle. Of approximately 120 male specimens of <italic><tp:taxon-name><tp:taxon-name-part taxon-name-part-type="genus" reg="Streptocephalus">S.</tp:taxon-name-part> <tp:taxon-name-part taxon-name-part-type="species" reg="shinsawbuae">shinsawbuae</tp:taxon-name-part></tp:taxon-name></italic> sp. n., only one male from Magway (<named-content xmlns:xlink="http://www.w3.org/1999/xlink" content-type="dwc:verbatimCoordinates" xlink:type="simple"><named-content content-type="geo-json" specific-use="{&#34;type&#34;:&#34;Point&#34;,&#34;coordinates&#34;:[95.366839,20.198828]}" id="NCID0E5MAE" xlink:type="simple">20°11'55.78"N, 95°22'0.62"E</named-content></named-content>) had two papillae. This papilla in all other species of group is absent, or numbers three or more.</p><p>
              <italic><tp:taxon-name><tp:taxon-name-part taxon-name-part-type="genus" reg="Streptocephalus">Streptocephalus</tp:taxon-name-part> <tp:taxon-name-part taxon-name-part-type="species" reg="shinsawbuae">shinsawbuae</tp:taxon-name-part></tp:taxon-name></italic> sp. n. is most similar to <italic><tp:taxon-name><tp:taxon-name-part taxon-name-part-type="genus" reg="Streptocephalus">S.</tp:taxon-name-part> <tp:taxon-name-part taxon-name-part-type="species" reg="sahyadriensis">sahyadriensis</tp:taxon-name-part></tp:taxon-name></italic>. Both species have two longitudinal rows of spines on the antennal appendage posterior ramus (finger), and the anterior primary ramus (thumb) bears a small basoposterior spine. However, they <!--PageBreak-->can be separated by: (1) the shape of the posterior primary ramus (upper finger), which is straight in the proximal nine tenths, with the apex arcing anteriorly in <italic><tp:taxon-name><tp:taxon-name-part taxon-name-part-type="genus" reg="Streptocephalus">S.</tp:taxon-name-part> <tp:taxon-name-part taxon-name-part-type="species" reg="shinsawbuae">shinsawbuae</tp:taxon-name-part></tp:taxon-name></italic> sp. n. vs. arcing distolaterally in the distal third 90° in <italic><tp:taxon-name><tp:taxon-name-part taxon-name-part-type="genus" reg="Streptocephalus">S.</tp:taxon-name-part> <tp:taxon-name-part taxon-name-part-type="species" reg="sahyadriensis">sahyadriensis</tp:taxon-name-part></tp:taxon-name></italic>; (2) the posterior ramus posteriolateral branch (lower finger) has two groups of crenulations along the anterior margin in <italic><tp:taxon-name><tp:taxon-name-part taxon-name-part-type="genus" reg="Streptocephalus">S.</tp:taxon-name-part> <tp:taxon-name-part taxon-name-part-type="species" reg="shinsawbuae">shinsawbuae</tp:taxon-name-part></tp:taxon-name></italic> sp. n. vs. only one group subdistally in <italic><tp:taxon-name><tp:taxon-name-part taxon-name-part-type="genus" reg="Streptocephalus">S.</tp:taxon-name-part> <tp:taxon-name-part taxon-name-part-type="species" reg="sahyadriensis">sahyadriensis</tp:taxon-name-part></tp:taxon-name></italic>; (3) the anterior primary ramus apex shoulder is triangularly acute in <italic><tp:taxon-name><tp:taxon-name-part taxon-name-part-type="genus" reg="Streptocephalus">S.</tp:taxon-name-part> <tp:taxon-name-part taxon-name-part-type="species" reg="shinsawbuae">shinsawbuae</tp:taxon-name-part></tp:taxon-name></italic> sp. n. vs. rounded in <italic><tp:taxon-name><tp:taxon-name-part taxon-name-part-type="genus" reg="Streptocephalus">S.</tp:taxon-name-part> <tp:taxon-name-part taxon-name-part-type="species" reg="sahyadriensis">sahyadriensis</tp:taxon-name-part></tp:taxon-name></italic>; (4) the anterior primary ramus (thumb) basoposterior spine is digitiform in <italic><tp:taxon-name><tp:taxon-name-part taxon-name-part-type="genus" reg="Streptocephalus">S.</tp:taxon-name-part> <tp:taxon-name-part taxon-name-part-type="species" reg="shinsawbuae">shinsawbuae</tp:taxon-name-part></tp:taxon-name></italic> sp. n. vs. triangular in <italic><tp:taxon-name><tp:taxon-name-part taxon-name-part-type="genus" reg="Streptocephalus">S.</tp:taxon-name-part> <tp:taxon-name-part taxon-name-part-type="species" reg="sahyadriensis">sahyadriensis</tp:taxon-name-part></tp:taxon-name></italic>.</p><p>
              <italic><tp:taxon-name><tp:taxon-name-part taxon-name-part-type="genus" reg="Streptocephalus">Streptocephalus</tp:taxon-name-part> <tp:taxon-name-part taxon-name-part-type="species" reg="shinsawbuae">shinsawbuae</tp:taxon-name-part></tp:taxon-name></italic> sp. n. is similar to <italic><tp:taxon-name><tp:taxon-name-part taxon-name-part-type="genus" reg="Streptocephalus">S.</tp:taxon-name-part> <tp:taxon-name-part taxon-name-part-type="species" reg="simplex">simplex</tp:taxon-name-part></tp:taxon-name></italic> in having unbranched posterior primary ramus (upper finger), and acute anterior primary ramus (shoulder) apex, but they can be separated by: (1) the posterior ramus posteriolateral branch (lower finger) having two crenulated areas along anterior margin in <italic><tp:taxon-name><tp:taxon-name-part taxon-name-part-type="genus" reg="Streptocephalus">S.</tp:taxon-name-part> <tp:taxon-name-part taxon-name-part-type="species" reg="shinsawbuae">shinsawbuae</tp:taxon-name-part></tp:taxon-name></italic> sp. n. vs. smooth in <italic><tp:taxon-name><tp:taxon-name-part taxon-name-part-type="genus" reg="Streptocephalus">S.</tp:taxon-name-part> <tp:taxon-name-part taxon-name-part-type="species" reg="simplex">simplex</tp:taxon-name-part></tp:taxon-name></italic>; (2) the anterior primary ramus (shoulder) apex is triangular in <italic><tp:taxon-name><tp:taxon-name-part taxon-name-part-type="genus" reg="Streptocephalus">S.</tp:taxon-name-part> <tp:taxon-name-part taxon-name-part-type="species" reg="shinsawbuae">shinsawbuae</tp:taxon-name-part></tp:taxon-name></italic> sp. n. vs. parallel sided in S. <italic><tp:taxon-name><tp:taxon-name-part taxon-name-part-type="genus" reg="Streptocephalus"/><tp:taxon-name-part taxon-name-part-type="species" reg="simplex">simplex</tp:taxon-name-part></tp:taxon-name></italic>; (3) anterior primary ramus (thumb) bearing a basal digitiform spine in <italic><tp:taxon-name><tp:taxon-name-part taxon-name-part-type="genus" reg="Streptocephalus">S.</tp:taxon-name-part> <tp:taxon-name-part taxon-name-part-type="species" reg="shinsawbuae">shinsawbuae</tp:taxon-name-part></tp:taxon-name></italic> sp. n. vs. absent in <italic><tp:taxon-name><tp:taxon-name-part taxon-name-part-type="genus" reg="Streptocephalus">S.</tp:taxon-name-part> <tp:taxon-name-part taxon-name-part-type="species" reg="simplex">simplex</tp:taxon-name-part></tp:taxon-name></italic>.</p><p>The eggs of <italic><tp:taxon-name><tp:taxon-name-part taxon-name-part-type="genus" reg="Streptocephalus">S.</tp:taxon-name-part> <tp:taxon-name-part taxon-name-part-type="species" reg="shinsawbuae">shinsawbuae</tp:taxon-name-part></tp:taxon-name></italic> sp. n. have pentagonal polygons, which are very similar to those of both <italic><tp:taxon-name><tp:taxon-name-part taxon-name-part-type="genus" reg="Streptocephalus">S.</tp:taxon-name-part> <tp:taxon-name-part taxon-name-part-type="species" reg="echinus">echinus</tp:taxon-name-part></tp:taxon-name></italic> and <italic><tp:taxon-name><tp:taxon-name-part taxon-name-part-type="genus" reg="Streptocephalus">S.</tp:taxon-name-part> <tp:taxon-name-part taxon-name-part-type="species" reg="longimanus">longimanus</tp:taxon-name-part></tp:taxon-name></italic>. From <italic><tp:taxon-name><tp:taxon-name-part taxon-name-part-type="genus" reg="Streptocephalus">S.</tp:taxon-name-part> <tp:taxon-name-part taxon-name-part-type="species" reg="simplex">simplex</tp:taxon-name-part></tp:taxon-name></italic> it can be readily distinguished by the triangle polygons. In addition, the egg ridges are broad and deep in <italic><tp:taxon-name><tp:taxon-name-part taxon-name-part-type="genus" reg="Streptocephalus">S.</tp:taxon-name-part> <tp:taxon-name-part taxon-name-part-type="species" reg="shinsawbuae">shinsawbuae</tp:taxon-name-part></tp:taxon-name></italic> sp. n. vs. narrow and shallow in S. <italic><tp:taxon-name><tp:taxon-name-part taxon-name-part-type="genus" reg="Streptocephalus"/><tp:taxon-name-part taxon-name-part-type="species" reg="sahyadriensis">sahyadriensis</tp:taxon-name-part></tp:taxon-name></italic>.</p></tp:treatment-sec><ref-list><ref id="B8"><mixed-citation xmlns:xlink="http://www.w3.org/1999/xlink" xlink:type="simple">
          <person-group><name name-style="western"><surname>Maeda-Martínez</surname><given-names>AM</given-names></name><name name-style="western"><surname>Belk</surname><given-names>D</given-names></name><name name-style="western"><surname>Obregón-Barboza</surname><given-names>H</given-names></name><name name-style="western"><surname>Dumont</surname><given-names>HJ</given-names></name></person-group> (<year>1995</year>) <article-title>A contribution to the systematics of the <tp:taxon-name><tp:taxon-name-part taxon-name-part-type="family">Streptocephalidae</tp:taxon-name-part></tp:taxon-name> (<tp:taxon-name><tp:taxon-name-part taxon-name-part-type="class">Branchiopoda</tp:taxon-name-part></tp:taxon-name>: <tp:taxon-name><tp:taxon-name-part taxon-name-part-type="order">Anostraca</tp:taxon-name-part></tp:taxon-name>).</article-title> <source>Hydrobiologia</source> <volume>298</volume>: <fpage>203</fpage>–<lpage>232</lpage>. <ext-link xlink:type="simple" ext-link-type="doi" xlink:href="10.1007/bf00033815">https://doi.org/10.1007/bf00033815</ext-link></mixed-citation></ref><ref id="B15"><mixed-citation xmlns:xlink="http://www.w3.org/1999/xlink" xlink:type="simple">
          <person-group><name name-style="western"><surname>Sanoamuang</surname><given-names>L</given-names></name><name name-style="western"><surname>Murugan</surname><given-names>G</given-names></name><name name-style="western"><surname>Weekers</surname><given-names>PH</given-names></name><name name-style="western"><surname>Dumont</surname><given-names>HJ</given-names></name></person-group> (<year>2000</year>) <article-title><italic><tp:taxon-name><tp:taxon-name-part taxon-name-part-type="genus">Streptocephalus</tp:taxon-name-part> <tp:taxon-name-part taxon-name-part-type="species">sirindhornae</tp:taxon-name-part></tp:taxon-name></italic>, new species of freshwater fairy shrimp (<tp:taxon-name><tp:taxon-name-part taxon-name-part-type="order">Anostraca</tp:taxon-name-part></tp:taxon-name>) from Thailand.</article-title> <source>Journal of Crustacean Biology</source> <volume>20</volume>: <fpage>559</fpage>–<lpage>565</lpage>. <ext-link xlink:type="simple" ext-link-type="doi" xlink:href="10.1163/20021975-99990073">https://doi.org/10.1163/20021975-99990073</ext-link></mixed-citation></ref></ref-list></tp:taxon-treatment>
