# Supplementary material for: Streptocephalus diversity in Myanmar, with description of a new species (Branchiopoda, Anostraca)
Source: Zookeys. 2018 Feb 5;(734):1–12. doi: 10.3897/zookeys.734.21153 (PMC5904326; doi:10.3897/zookeys.734.21153)
Supplement: XML Treatment for Streptocephalus (Streptocephalus) sirindhornae [file zookeys.734.21153-treatment2.xml]

<!DOCTYPE tp:taxon-treatment
  PUBLIC "-//TaxonX//DTD Taxonomic Treatment Publishing DTD v0 20100105//EN" "tax-treatment-NSO.dtd">
<tp:taxon-treatment xmlns:tp="http://www.plazi.org/taxpub"><tp:treatment-meta><kwd-group><label>Taxon classification</label><kwd><named-content xmlns:xlink="http://www.w3.org/1999/xlink" content-type="kingdom">Animalia</named-content></kwd><kwd><named-content xmlns:xlink="http://www.w3.org/1999/xlink" content-type="order">Anostraca</named-content></kwd><kwd><named-content xmlns:xlink="http://www.w3.org/1999/xlink" content-type="family">Streptocephalidae</named-content></kwd></kwd-group><mixed-citation publication-type="journal"><person-group><name><surname>Shu</surname><given-names>Shu-Sen</given-names></name><name><surname>Rogers</surname><given-names>D. Christopher</given-names></name><name><surname>Chen</surname><given-names>Xiao-Yong</given-names></name><name><surname>Sanoamuang</surname><given-names>La-orsri</given-names></name></person-group><article-title>
          <italic><tp:taxon-name><tp:taxon-name-part taxon-name-part-type="genus" reg="Streptocephalus">Streptocephalus</tp:taxon-name-part></tp:taxon-name></italic> diversity in Myanmar, with description of a new species (<tp:taxon-name><tp:taxon-name-part taxon-name-part-type="class">Branchiopoda</tp:taxon-name-part></tp:taxon-name>, <tp:taxon-name><tp:taxon-name-part taxon-name-part-type="order">Anostraca</tp:taxon-name-part></tp:taxon-name>)</article-title><source>Zookeys</source><day>5</day><month>2</month><year>2018</year><volume>2018</volume><issue>734</issue><fpage>1</fpage><lpage>12</lpage><pub-id pub-id-type="doi">10.3897/zookeys.734.21153</pub-id></mixed-citation></tp:treatment-meta><tp:nomenclature><tp:taxon-name>
              <tp:taxon-name-part taxon-name-part-type="genus" reg="Streptocephalus">Streptocephalus</tp:taxon-name-part> (<tp:taxon-name-part taxon-name-part-type="subgenus" reg="Streptocephalus">Streptocephalus</tp:taxon-name-part>) <tp:taxon-name-part taxon-name-part-type="species" reg="sirindhornae">sirindhornae</tp:taxon-name-part></tp:taxon-name><tp:taxon-authority>Sanoamuang, Murugan, Weekers, &amp; Dumont, 2000</tp:taxon-authority></tp:nomenclature><tp:treatment-sec sec-type="remarks" id="SECID0EXWAE"><title>Remarks.</title><p>
              <italic><tp:taxon-name><tp:taxon-name-part taxon-name-part-type="genus" reg="Streptocephalus">Streptocephalus</tp:taxon-name-part> <tp:taxon-name-part taxon-name-part-type="species" reg="sirindhornae">sirindhornae</tp:taxon-name-part></tp:taxon-name></italic> is the most widely distributed member of the genus in Southeast Asia, with previous records from: Thailand, Laos, Cambodia, and China (<xref ref-type="bibr" rid="B15">Sanoamuang et al. 2000</xref>; <xref ref-type="bibr" rid="B12">Rogers et al. 2013</xref>; <xref ref-type="bibr" rid="B17">Shu et al. 2015</xref>). Some characters vary in different populations (Shu et al. 2013), and the materials collected from Myanmar is more similar to the Thai populations, with a deep depression on the posterior ramus ventral margin and unequal apical subrami on the posterior ramus.</p><p>Our materials were collected from the central dry zone of Myanmar including Mandalay, Magway, and Sagaing regions (Fig. <xref ref-type="fig" rid="F2">2</xref>). These are the most western records for this species. The distributional range of <italic><tp:taxon-name><tp:taxon-name-part taxon-name-part-type="genus" reg="Streptocephalus">S.</tp:taxon-name-part> <tp:taxon-name-part taxon-name-part-type="species" reg="sirindhornae">sirindhornae</tp:taxon-name-part></tp:taxon-name></italic> in Myanmar overlaps with that of <italic><tp:taxon-name><tp:taxon-name-part taxon-name-part-type="genus" reg="Streptocephalus">S.</tp:taxon-name-part> <tp:taxon-name-part taxon-name-part-type="species" reg="shinsawbuae">shinsawbuae</tp:taxon-name-part></tp:taxon-name></italic> sp. n. (Fig. <xref ref-type="fig" rid="F2">2</xref>); however, the two species were not found co-occurring in the same pool.</p></tp:treatment-sec><tp:treatment-sec sec-type="material" id="SECID0EUYAE"><title>Material examined.</title><p>MYANMAR: MANDALAY REGION: Nyaung Lunt Township: rice field near the road from Nyaung Lunt to Yamethin, <named-content xmlns:xlink="http://www.w3.org/1999/xlink" content-type="dwc:verbatimCoordinates" xlink:type="simple"><named-content content-type="geo-json" specific-use="{&#34;type&#34;:&#34;Point&#34;,&#34;coordinates&#34;:[96.164189,20.302572]}" id="NCID0E4YAE" xlink:type="simple">20°18'9.26"N, 96°9'51.08"E</named-content></named-content>, altitude 189 m, 12 males and 22 females. Hlaingdet Township: a pond near the road from Meiktila to Yin Mar Bin, <named-content xmlns:xlink="http://www.w3.org/1999/xlink" content-type="dwc:verbatimCoordinates" xlink:type="simple"><named-content content-type="geo-json" specific-use="{&#34;type&#34;:&#34;Point&#34;,&#34;coordinates&#34;:[96.191733,20.781611]}" id="NCID0EFZAE" xlink:type="simple">20°46'53.80"N, 96°11'30.24"E</named-content></named-content>, altitude 162 m, 8 males and 15 females. SAGAING REGION: Kanbalu Township: Kaing Taw Village: rice field near the road from Kanbalu to Chatthin Wildlife Sanctuary, <named-content xmlns:xlink="http://www.w3.org/1999/xlink" content-type="dwc:verbatimCoordinates" xlink:type="simple"><named-content content-type="geo-json" specific-use="{&#34;type&#34;:&#34;Point&#34;,&#34;coordinates&#34;:[95.515125,23.256258]}" id="NCID0ENZAE" xlink:type="simple">23°15'22.53"N, 95°30'54.45"E</named-content></named-content>, altitude 169 m, 5 males and 3 females. Kanbulu Township, Bugon Township and Ywa Zin Township: a pond near the road from Kan<!--PageBreak-->bulu to Shwebo, respectively, <named-content xmlns:xlink="http://www.w3.org/1999/xlink" content-type="dwc:verbatimCoordinates" xlink:type="simple"><named-content content-type="geo-json" specific-use="{&#34;type&#34;:&#34;Point&#34;,&#34;coordinates&#34;:[95.532103,23.222561]}" id="NCID0EXZAE" xlink:type="simple">23°13'21.22"N, 95°31'55.57"E</named-content></named-content>, altitude 181 m, 3 males and 5 females; <named-content xmlns:xlink="http://www.w3.org/1999/xlink" content-type="dwc:verbatimCoordinates" xlink:type="simple"><named-content content-type="geo-json" specific-use="{&#34;type&#34;:&#34;Point&#34;,&#34;coordinates&#34;:[95.698981,22.917094]}" id="NCID0E6ZAE" xlink:type="simple">22°55'1.54"N, 95°41'56.33"E</named-content></named-content>, altitude 160 m, 9 males and 15 females; <named-content xmlns:xlink="http://www.w3.org/1999/xlink" content-type="dwc:verbatimCoordinates" xlink:type="simple"><named-content content-type="geo-json" specific-use="{&#34;type&#34;:&#34;Point&#34;,&#34;coordinates&#34;:[95.710875,22.775208]}" id="NCID0EH1AE" xlink:type="simple">22°46'30.75"N, 95°42'39.15"E</named-content></named-content>, altitude 152 m, 14 males and 8 females. Saye Township: rice field near Saye Lake, <named-content xmlns:xlink="http://www.w3.org/1999/xlink" content-type="dwc:verbatimCoordinates" xlink:type="simple"><named-content content-type="geo-json" specific-use="{&#34;type&#34;:&#34;Point&#34;,&#34;coordinates&#34;:[95.929694,22.037303]}" id="NCID0EP1AE" xlink:type="simple">22°2'14.29"N, 95°55'46.90"E</named-content></named-content>, altitude 86 m, 14 males and 11 females. MAGWAY REGION: Aunglan Township: a pond near the road from Pyay (Prome) to Taungdwinggyi. All specimens were collected by S.S. Shu, X.Y. Chen, T. Qin, P. Zaw in June and July, 2017, and the locations are marked in Fig. <xref ref-type="fig" rid="F2">2</xref>.</p></tp:treatment-sec><tp:treatment-sec><!--Section generated to contain objects referenced in tp:taxon-treatment.--><fig id="F2" position="float" orientation="portrait"><label>Figure 2.</label><caption><p>The distribution of <italic><tp:taxon-name><tp:taxon-name-part taxon-name-part-type="genus" reg="Streptocephalus">Streptocephalus</tp:taxon-name-part> <tp:taxon-name-part taxon-name-part-type="species" reg="shinsawbuae">shinsawbuae</tp:taxon-name-part></tp:taxon-name></italic> sp. n. (black circles), <italic><tp:taxon-name><tp:taxon-name-part taxon-name-part-type="genus" reg="Streptocephalus">S.</tp:taxon-name-part> <tp:taxon-name-part taxon-name-part-type="species" reg="sirindhornae">sirindhornae</tp:taxon-name-part></tp:taxon-name></italic> (black triangles), and <italic><tp:taxon-name><tp:taxon-name-part taxon-name-part-type="genus" reg="Streptocephalus">S.</tp:taxon-name-part> <tp:taxon-name-part taxon-name-part-type="species" reg="dichotomus">dichotomus</tp:taxon-name-part></tp:taxon-name></italic> (black star) in Myanmar.</p></caption><graphic xmlns:xlink="http://www.w3.org/1999/xlink" xlink:href="zookeys-734-001-g002.jpg" position="float" orientation="portrait" xlink:type="simple" id="oo_183525.jpg"/></fig></tp:treatment-sec><ref-list><ref id="B15"><mixed-citation xmlns:xlink="http://www.w3.org/1999/xlink" xlink:type="simple">
          <person-group><name name-style="western"><surname>Sanoamuang</surname><given-names>L</given-names></name><name name-style="western"><surname>Murugan</surname><given-names>G</given-names></name><name name-style="western"><surname>Weekers</surname><given-names>PH</given-names></name><name name-style="western"><surname>Dumont</surname><given-names>HJ</given-names></name></person-group> (<year>2000</year>) <article-title><italic><tp:taxon-name><tp:taxon-name-part taxon-name-part-type="genus">Streptocephalus</tp:taxon-name-part> <tp:taxon-name-part taxon-name-part-type="species">sirindhornae</tp:taxon-name-part></tp:taxon-name></italic>, new species of freshwater fairy shrimp (<tp:taxon-name><tp:taxon-name-part taxon-name-part-type="order">Anostraca</tp:taxon-name-part></tp:taxon-name>) from Thailand.</article-title> <source>Journal of Crustacean Biology</source> <volume>20</volume>: <fpage>559</fpage>–<lpage>565</lpage>. <ext-link xlink:type="simple" ext-link-type="doi" xlink:href="10.1163/20021975-99990073">https://doi.org/10.1163/20021975-99990073</ext-link></mixed-citation></ref><ref id="B12"><mixed-citation xmlns:xlink="http://www.w3.org/1999/xlink" xlink:type="simple">
          <person-group><name name-style="western"><surname>Rogers</surname><given-names>DC</given-names></name><name name-style="western"><surname>Thaimuangphol</surname><given-names>W</given-names></name><name name-style="western"><surname>Saengphan</surname><given-names>N</given-names></name><name name-style="western"><surname>Sanoamuang</surname><given-names>L</given-names></name></person-group> (<year>2013</year>) Current knowledge of the South East Asian large branchiopod <tp:taxon-name><tp:taxon-name-part taxon-name-part-type="subphylum">Crustacea</tp:taxon-name-part></tp:taxon-name> (<tp:taxon-name><tp:taxon-name-part taxon-name-part-type="order">Anostraca</tp:taxon-name-part></tp:taxon-name>, <tp:taxon-name><tp:taxon-name-part taxon-name-part-type="order">Notostraca</tp:taxon-name-part></tp:taxon-name>, <tp:taxon-name><tp:taxon-name-part taxon-name-part-type="suborder">Laevicaudata</tp:taxon-name-part></tp:taxon-name>, <tp:taxon-name><tp:taxon-name-part taxon-name-part-type="suborder">Spinicaudata</tp:taxon-name-part></tp:taxon-name>, <tp:taxon-name><tp:taxon-name-part taxon-name-part-type="suborder">Cyclestherida</tp:taxon-name-part></tp:taxon-name>). Journal of Limnology 72(S2): 69–80. <ext-link xlink:type="simple" ext-link-type="doi" xlink:href="10.4081/jlimnol.2013.s2.e5">https://doi.org/10.4081/jlimnol.2013.s2.e5</ext-link></mixed-citation></ref><ref id="B17"><mixed-citation xmlns:xlink="http://www.w3.org/1999/xlink" xlink:type="simple">
          <person-group><name name-style="western"><surname>Shu</surname><given-names>SS</given-names></name><name name-style="western"><surname>Maeda-Martínez</surname><given-names>AM</given-names></name><name name-style="western"><surname>Rogers</surname><given-names>DC</given-names></name><name name-style="western"><surname>Yang</surname><given-names>JX</given-names></name><name name-style="western"><surname>Chen</surname><given-names>XY</given-names></name></person-group> (<year>2015</year>) <article-title>Morphological diversity of <italic><tp:taxon-name><tp:taxon-name-part taxon-name-part-type="genus">Streptocephalus</tp:taxon-name-part> <tp:taxon-name-part taxon-name-part-type="species">sirindhornae</tp:taxon-name-part></tp:taxon-name></italic> (<tp:taxon-name><tp:taxon-name-part taxon-name-part-type="class">Branchiopoda</tp:taxon-name-part></tp:taxon-name>: <tp:taxon-name><tp:taxon-name-part taxon-name-part-type="order">Anostraca</tp:taxon-name-part></tp:taxon-name>) from Southeast Asia: first record of the <tp:taxon-name><tp:taxon-name-part taxon-name-part-type="family">Streptocephalidae</tp:taxon-name-part></tp:taxon-name> from China.</article-title> <source>Zootaxa</source> <volume>3911</volume>: <fpage>447</fpage>–<lpage>450</lpage>. <ext-link xlink:type="simple" ext-link-type="doi" xlink:href="10.11646/zootaxa.3911.3.11">http://dx.doi.org/10.11646/zootaxa.3911.3.11</ext-link></mixed-citation></ref></ref-list></tp:taxon-treatment>
