# Supplementary material for: Streptocephalus diversity in Myanmar, with description of a new species (Branchiopoda, Anostraca)
Source: Zookeys. 2018 Feb 5;(734):1–12. doi: 10.3897/zookeys.734.21153 (PMC5904326; doi:10.3897/zookeys.734.21153)
Supplement: XML Treatment for Streptocephalus (Streptocephalus) dichotomus [file zookeys.734.21153-treatment3.xml]

<!DOCTYPE tp:taxon-treatment
  PUBLIC "-//TaxonX//DTD Taxonomic Treatment Publishing DTD v0 20100105//EN" "tax-treatment-NSO.dtd">
<tp:taxon-treatment xmlns:tp="http://www.plazi.org/taxpub"><tp:treatment-meta><kwd-group><label>Taxon classification</label><kwd><named-content xmlns:xlink="http://www.w3.org/1999/xlink" content-type="kingdom">Animalia</named-content></kwd><kwd><named-content xmlns:xlink="http://www.w3.org/1999/xlink" content-type="order">Anostraca</named-content></kwd><kwd><named-content xmlns:xlink="http://www.w3.org/1999/xlink" content-type="family">Streptocephalidae</named-content></kwd></kwd-group><mixed-citation publication-type="journal"><person-group><name><surname>Shu</surname><given-names>Shu-Sen</given-names></name><name><surname>Rogers</surname><given-names>D. Christopher</given-names></name><name><surname>Chen</surname><given-names>Xiao-Yong</given-names></name><name><surname>Sanoamuang</surname><given-names>La-orsri</given-names></name></person-group><article-title>
          <italic><tp:taxon-name><tp:taxon-name-part taxon-name-part-type="genus" reg="Streptocephalus">Streptocephalus</tp:taxon-name-part></tp:taxon-name></italic> diversity in Myanmar, with description of a new species (<tp:taxon-name><tp:taxon-name-part taxon-name-part-type="class">Branchiopoda</tp:taxon-name-part></tp:taxon-name>, <tp:taxon-name><tp:taxon-name-part taxon-name-part-type="order">Anostraca</tp:taxon-name-part></tp:taxon-name>)</article-title><source>Zookeys</source><day>5</day><month>2</month><year>2018</year><volume>2018</volume><issue>734</issue><fpage>1</fpage><lpage>12</lpage><pub-id pub-id-type="doi">10.3897/zookeys.734.21153</pub-id></mixed-citation></tp:treatment-meta><tp:nomenclature><tp:taxon-name>
              <tp:taxon-name-part taxon-name-part-type="genus" reg="Streptocephalus">Streptocephalus</tp:taxon-name-part> (<tp:taxon-name-part taxon-name-part-type="subgenus" reg="Streptocephalus">Streptocephalus</tp:taxon-name-part>) <tp:taxon-name-part taxon-name-part-type="species" reg="dichotomus">dichotomus</tp:taxon-name-part></tp:taxon-name><tp:taxon-authority>Baird, 1860 (sensu Velu and Munuswamy 2005)</tp:taxon-authority><tp:nomenclature-citation-list><tp:nomenclature-citation><tp:taxon-name><tp:taxon-name-part taxon-name-part-type="genus" reg="Streptocephalus"/><tp:taxon-name-part taxon-name-part-type="subgenus" reg="Streptocephalus"/><tp:taxon-name-part taxon-name-part-type="species" reg="dichotomus"/></tp:taxon-name><comment>= <tp:taxon-name><tp:taxon-name-part taxon-name-part-type="genus" reg="Branchipus">Branchipus</tp:taxon-name-part> <tp:taxon-name-part taxon-name-part-type="species" reg="bengalensis">bengalensis</tp:taxon-name-part></tp:taxon-name> Alcock, 1896, <italic>fide</italic> Gurney, 1906. </comment></tp:nomenclature-citation></tp:nomenclature-citation-list></tp:nomenclature><tp:treatment-sec sec-type="remarks" id="SECID0ET3AE"><title>Remarks.</title><p>
              <italic><tp:taxon-name><tp:taxon-name-part taxon-name-part-type="genus" reg="Streptocephalus">Streptocephalus</tp:taxon-name-part> <tp:taxon-name-part taxon-name-part-type="species" reg="dichotomus">dichotomus</tp:taxon-name-part></tp:taxon-name></italic> is widely distributed in the Indian subcontinent, Sri Lanka, and Pakistan (Selvarajah and Costa 1979; <xref ref-type="bibr" rid="B3">Belk and Esparza 1995</xref>; <xref ref-type="bibr" rid="B18">Velu and Munuswamy 2005</xref>; <xref ref-type="bibr" rid="B10">Rogers and Padhye 2014</xref>, <xref ref-type="bibr" rid="B11">2015</xref>). <xref ref-type="bibr" rid="B2">Belk and Brtek (1995)</xref> reported this species from Yangon, Myanmar (Burma), and later, it was regarded as introduced (<xref ref-type="bibr" rid="B15">Sanoamuang et al. 2000</xref>). This species was not collected during our surveys.</p></tp:treatment-sec><ref-list><ref id="B3"><mixed-citation xmlns:xlink="http://www.w3.org/1999/xlink" xlink:type="simple">
          <person-group><name name-style="western"><surname>Belk</surname><given-names>D</given-names></name><name name-style="western"><surname>Esparza</surname><given-names>C</given-names></name></person-group> (<year>1995</year>) <article-title><tp:taxon-name><tp:taxon-name-part taxon-name-part-type="order">Anostraca</tp:taxon-name-part></tp:taxon-name> of the Indian Subcontinent.</article-title> <source>Hydrobiologia</source> <volume>298</volume>: <fpage>287</fpage>–<lpage>293</lpage>. <ext-link xlink:type="simple" ext-link-type="doi" xlink:href="10.1007/bf00033823">https://doi.org/10.1007/bf00033823</ext-link></mixed-citation></ref><ref id="B18"><mixed-citation xmlns:xlink="http://www.w3.org/1999/xlink" xlink:type="simple">
          <person-group><name name-style="western"><surname>Velu</surname><given-names>CS</given-names></name><name name-style="western"><surname>Munuswamy</surname><given-names>N</given-names></name></person-group> (<year>2005</year>) <article-title>Updated diagnoses for the Indian species of <italic><tp:taxon-name><tp:taxon-name-part taxon-name-part-type="genus">Streptocephalus</tp:taxon-name-part></tp:taxon-name></italic> (<tp:taxon-name><tp:taxon-name-part taxon-name-part-type="subphylum">Crustacea</tp:taxon-name-part></tp:taxon-name>: <tp:taxon-name><tp:taxon-name-part taxon-name-part-type="class">Branchiopoda</tp:taxon-name-part></tp:taxon-name>: <tp:taxon-name><tp:taxon-name-part taxon-name-part-type="order">Anostraca</tp:taxon-name-part></tp:taxon-name>).</article-title> <source>Zootaxa</source> <volume>1049</volume>: <fpage>33</fpage>–<lpage>48</lpage>.</mixed-citation></ref><ref id="B10"><mixed-citation xmlns:xlink="http://www.w3.org/1999/xlink" xlink:type="simple">
          <person-group><name name-style="western"><surname>Rogers</surname><given-names>DC</given-names></name><name name-style="western"><surname>Padhye</surname><given-names>S</given-names></name></person-group> (<year>2014</year>) <article-title>A new species of <italic><tp:taxon-name><tp:taxon-name-part taxon-name-part-type="genus">Streptocephalus</tp:taxon-name-part></tp:taxon-name></italic> (<tp:taxon-name><tp:taxon-name-part taxon-name-part-type="subphylum">Crustacea</tp:taxon-name-part></tp:taxon-name>: <tp:taxon-name><tp:taxon-name-part taxon-name-part-type="order">Anostraca</tp:taxon-name-part></tp:taxon-name>: <tp:taxon-name><tp:taxon-name-part taxon-name-part-type="family">Streptocephalidae</tp:taxon-name-part></tp:taxon-name>) from the Western Ghats, India, with a key to the Asian species.</article-title> <source>Zootaxa</source> <volume>3802</volume>: <fpage>75</fpage>–<lpage>84</lpage>. <ext-link xlink:type="simple" ext-link-type="doi" xlink:href="10.11646/zootaxa.3802.1.6">https://doi.org/10.11646/zootaxa.3802.1.6</ext-link></mixed-citation></ref><ref id="B11"><mixed-citation xmlns:xlink="http://www.w3.org/1999/xlink" xlink:type="simple">
          <person-group><name name-style="western"><surname>Rogers</surname><given-names>DC</given-names></name><name name-style="western"><surname>Padhye</surname><given-names>S</given-names></name></person-group> (<year>2015</year>) <article-title>Review of the large branchiopod crustacean fauna of the Indian subcontinent (<tp:taxon-name><tp:taxon-name-part taxon-name-part-type="order">Anostraca</tp:taxon-name-part></tp:taxon-name>: <tp:taxon-name><tp:taxon-name-part taxon-name-part-type="order">Notostraca</tp:taxon-name-part></tp:taxon-name>, <tp:taxon-name><tp:taxon-name-part taxon-name-part-type="suborder">Laevicaudata</tp:taxon-name-part></tp:taxon-name>, <tp:taxon-name><tp:taxon-name-part taxon-name-part-type="suborder">Spinicaudata</tp:taxon-name-part></tp:taxon-name>, <tp:taxon-name><tp:taxon-name-part taxon-name-part-type="suborder">Cyclestherida</tp:taxon-name-part></tp:taxon-name>).</article-title> <source>Journal of Crustacean Biology</source> <volume>35</volume>: <fpage>392</fpage>–<lpage>406</lpage>. <ext-link xlink:type="simple" ext-link-type="doi" xlink:href="10.1163/1937240x-00002327">https://doi.org/10.1163/1937240x-00002327</ext-link></mixed-citation></ref><ref id="B2"><mixed-citation xmlns:xlink="http://www.w3.org/1999/xlink" xlink:type="simple">
          <person-group><name name-style="western"><surname>Belk</surname><given-names>D</given-names></name><name name-style="western"><surname>Brtek</surname><given-names>J</given-names></name></person-group> (<year>1995</year>) <article-title>Checklist of the <tp:taxon-name><tp:taxon-name-part taxon-name-part-type="order">Anostraca</tp:taxon-name-part></tp:taxon-name>.</article-title> <source>Hydrobiologia</source> <volume>298</volume>: <fpage>315</fpage>–<lpage>353</lpage>. <ext-link xlink:type="simple" ext-link-type="doi" xlink:href="10.1007/978-94-011-0291-9_30">https://doi.org/10.1007/978-94-011-0291-9_30</ext-link></mixed-citation></ref><ref id="B15"><mixed-citation xmlns:xlink="http://www.w3.org/1999/xlink" xlink:type="simple">
          <person-group><name name-style="western"><surname>Sanoamuang</surname><given-names>L</given-names></name><name name-style="western"><surname>Murugan</surname><given-names>G</given-names></name><name name-style="western"><surname>Weekers</surname><given-names>PH</given-names></name><name name-style="western"><surname>Dumont</surname><given-names>HJ</given-names></name></person-group> (<year>2000</year>) <article-title><italic><tp:taxon-name><tp:taxon-name-part taxon-name-part-type="genus">Streptocephalus</tp:taxon-name-part> <tp:taxon-name-part taxon-name-part-type="species">sirindhornae</tp:taxon-name-part></tp:taxon-name></italic>, new species of freshwater fairy shrimp (<tp:taxon-name><tp:taxon-name-part taxon-name-part-type="order">Anostraca</tp:taxon-name-part></tp:taxon-name>) from Thailand.</article-title> <source>Journal of Crustacean Biology</source> <volume>20</volume>: <fpage>559</fpage>–<lpage>565</lpage>. <ext-link xlink:type="simple" ext-link-type="doi" xlink:href="10.1163/20021975-99990073">https://doi.org/10.1163/20021975-99990073</ext-link></mixed-citation></ref></ref-list></tp:taxon-treatment>
